# Supplementary material for: Knowledge, Awareness, and Attitude of Healthcare Stakeholders on Alzheimer’s Disease and Dementia in Qatar
Source: Int J Environ Res Public Health. 2023 Mar 3;20(5):4535. doi: 10.3390/ijerph20054535 (PMC10002196; doi:10.3390/ijerph20054535)
Supplement: Supplementary file 1 [file ijerph-20-04535-s001.zip]

Archive with 1 entries (1 files):
- ijerph-2211040-supplementary.pdf
